# Supplementary material for: A CRISPR/Cas9-induced restoration of bioluminescence reporter system for single-cell gene expression analysis in plants
Source: Sci Rep. 2025 Nov 21;15:41271. doi: 10.1038/s41598-025-25062-9 (PMC12638942; doi:10.1038/s41598-025-25062-9)
Supplement: Supplementary file 2 — Supplementary Material 2 [file 41598_2025_25062_MOESM2_ESM.xlsx]

## Sheet: Spreadsheet 1
			↓Enter the probability of optimal recombination (a)
			a=	0.0137
	ploidy level	ratio	the plobability of optimal recombination		optimal recombination event at single cell	optimal recombination event
	2	0.32	0.0137		0.0272123	0.00870794
	4	0.38	0.0137		0.0536841	0.0204
	8	0.19	0.0137		0.104486	0.0198524
	16	0.1	0.0137		0.198055	0.0198055
	32	0.01	0.0137		0.356884	0.00356884
		Kawade and Tsukaya, 2017				0.0723346
						↑the ratio of bioluminescence-restored cells to transfected cells
