# Supplementary material for: A CRISPR/Cas9-induced restoration of bioluminescence reporter system for single-cell gene expression analysis in plants
Source: Sci Rep. 2025 Nov 21;15:41271. doi: 10.1038/s41598-025-25062-9 (PMC12638942; doi:10.1038/s41598-025-25062-9)
Supplement: Supplementary file 3 — Supplementary Material 3 [file 41598_2025_25062_MOESM3_ESM.xlsx]

## Sheet: Supplementary Spreadsheet S2
↓Enter the probability of optimal recombination (a)
a=	0.0137
		ploidy level	ratio	the plobability of optimal recombination	the number of LUC40Ins26bp locus→	1	2	3	4	5	6	7	8	9	10	11	12	13	14	15	16	17	18	19	20	21	22	23	24	25	26	27	28	29	30	31	32
		2	0.32	0.0137		0.00864788	6.00608e-05
		4	0.38	0.0137		0.0199798	0.000416288	3.85491e-06	1.33865e-08
		8	0.19	0.0137		0.0189072	0.000919194	2.55357e-05	4.43374e-07	4.92688e-09	3.42179e-11	1.35799e-13	2.35786e-16
		16	0.1	0.0137		0.0178228	0.00185673	0.000120356	5.43328e-06	1.81128e-07	4.61252e-09	9.15274e-11	1.43026e-12	1.76593e-14	1.71705e-16	1.30093e-18	7.5293e-21	3.21797e-23	9.57827e-26	1.77393e-28	1.54003e-31
		32	0.01	0.0137		0.00285858	0.000615451	8.5488e-05	8.60904e-06	6.6966e-07	4.1858e-08	2.15956e-09	9.37404e-11	3.47222e-12	1.10929e-13	3.08168e-15	7.49096e-17	1.6008e-18	3.01768e-20	5.02997e-22	7.42346e-24	9.70485e-26	1.12336e-27	1.14975e-29	1.03808e-31	8.23955e-34	5.72249e-36	3.45596e-38	1.80016e-40	8.00153e-43	2.99233e-45	9.23652e-48	2.29103e-50	4.3894e-53	6.09701e-56	5.46382e-59	2.37169e-62
					the ratio of chromosomes with the optimal recombination to transfected cells→	0.0682163	0.00386772	0.000235235	1.44991e-05	8.55715e-07	4.65047e-08	2.25122e-09	9.51709e-11	3.48988e-12	1.11101e-13	3.08298e-15	7.49172e-17	1.60083e-18	3.01769e-20	5.02998e-22	7.42346e-24	9.70485e-26	1.12336e-27	1.14975e-29	1.03808e-31	8.23955e-34	5.72249e-36	3.45596e-38	1.80016e-40	8.00153e-43	2.99233e-45	9.23652e-48	2.29103e-50	4.3894e-53	6.09701e-56	5.46382e-59	2.37169e-62
					sum of 1-32	0.0723346
					the ratio of chromosomes with the optimal recombination to bioluminescence-restored cells (Fig. 5)→	0.943065	0.0534699	0.00325203	0.000200445	1.18299e-05	6.42911e-07	3.11223e-08	1.3157e-09	4.82463e-11	1.53593e-12	4.26211e-14	1.0357e-15	2.21309e-17	4.17184e-19	6.95376e-21	1.02627e-22	1.34166e-24	1.553e-26	1.58949e-28	1.4351e-30	1.13909e-32	7.91113e-35	4.77774e-37	2.48866e-39	1.10618e-41	4.13678e-44	1.27691e-46	3.16727e-49	6.06819e-52	8.42889e-55	7.55354e-58	3.27878e-61
					percentile	94.3065	5.34699	0.325203	0.0200445	0.00118299	6.42911e-05	3.11223e-06	1.3157e-07	4.82463e-09	1.53593e-10	4.26211e-12	1.0357e-13	2.21309e-15	4.17184e-17	6.95376e-19	1.02627e-20	1.34166e-22	1.553e-24	1.58949e-26	1.4351e-28	1.13909e-30	7.91113e-33	4.77774e-35	2.48866e-37	1.10618e-39	4.13678e-42	1.27691e-44	3.16727e-47	6.06819e-50	8.42889e-53	7.55354e-56	3.27878e-59
						↑
						The proportion of cells carrying only one chromosome with the optimal recombination among all bioluminescence-restored cells
